# Supplementary material for: The Changes in Bacterial Microbiome Associated with Immune Disorder in Allergic Respiratory Disease
Source: Microorganisms. 2022 Oct 19;10(10):2066. doi: 10.3390/microorganisms10102066 (PMC9610723; doi:10.3390/microorganisms10102066)
Supplement: Supplementary file 1 [file microorganisms-10-02066-s001.zip]

Archive with 2 entries (2 files):
- Figure S1.png
- Figure S2.tif
